# Supplementary material for: Histopathological Features of Symptomatic and Asymptomatic Honeybees Naturally Infected by Deformed Wing Virus
Source: Pathogens. 2021 Jul 10;10(7):874. doi: 10.3390/pathogens10070874 (PMC8308782; doi:10.3390/pathogens10070874)
Supplement: Supplementary file 1 [file pathogens-10-00874-s001.zip]

Archive with 1 entries (1 files):
- pathogens-1259044-supplementary.pdf
